# Supplementary material for: Associations between the C3orf20 rs12496846 Polymorphism and Both Postoperative Analgesia after Orthognathic and Abdominal Surgeries and C3orf20 Gene Expression in the Brain
Source: Pharmaceutics. 2022 Mar 28;14(4):727. doi: 10.3390/pharmaceutics14040727 (PMC9028963; doi:10.3390/pharmaceutics14040727)
Supplement: Supplementary file 1 [file pharmaceutics-14-00727-s001.zip]

Archive with 1 entries (1 files):
- pharmaceutics-1576525-supplementary.pdf
